# Supplementary material for: Genome-Wide Identification and Characterization of the Msr Gene Family in Alfalfa under Abiotic Stress
Source: Int J Mol Sci. 2023 Jun 1;24(11):9638. doi: 10.3390/ijms24119638 (PMC10253413; doi:10.3390/ijms24119638)
Supplement: Supplementary file 1 [file ijms-24-09638-s001.zip]

Archive with 2 entries (2 files):
- ijms-2370858-Supplementary Figure S1.pdf
- ijms-2370858-Tables S1-S9.xlsx
